# Supplementary material for: Environmental Nutrients Alter Bacterial and Fungal Gut Microbiomes in the Common Meadow Katydid, Orchelimum vulgare
Source: Front Microbiol. 2020 Oct 23;11:557980. doi: 10.3389/fmicb.2020.557980 (PMC7645228; doi:10.3389/fmicb.2020.557980)
Supplement: Supplementary Table 1 — Number of reads per Orchelimum vulgare sample.. [file Table_1.XLSX]

## Sheet: bacterial reads
site	treatment	sex	raw sequences generated for each sample	sequences after trimming	after dada2 trimming	dada2 chimeras	chimera free sequences	unique sequences	sequences after amplicon size filtration	final number of sequences
36	CONTROL	f	153190	109998	54406	338	54068	64	54068	64
37	NP	f	203194	167320	82935	71	82864	48	82739	38
38	NPNa	m	178658	141096	69803	138	69665	51	69653	50
39	SODIUM	m	138710	101110	50100	1145	48955	39	48955	39
40	CONTROL	f	203500	175866	86874	773	86101	87	85925	73
41	SODIUM	m	221246	189656	93697	5565	88132	93	88121	91
42	NPNa	m	202264	173018	85509	73	85436	64	85359	59
43	NP	m	231426	198078	98646	472	98174	40	98046	30
44	CONTROL	m	128274	92566	45419	0	45419	32	45380	28
45	NPNa	m	145672	123078	60269	513	59756	138	59700	134
46	NP	f	127294	92474	45833	0	45833	20	45761	15
47	SODIUM	m	172270	140566	69381	2544	66837	54	66818	52
69	SODIUM	m	139914	119834	59596	86	59510	37	59453	34

## Sheet: fungal reads
site	treatment	sex	raw sequences generated for each sample	sequences after trimming	after dada2 trimming	dada2 chimeras	chimera free sequences	unique sequences	sequences after amplicon size filtration	final number of sequences
36	CONTROL	f	204864	142812	52020	1565	50455	78	50455	78
37	NP	f	189468	154704	74935	239	74696	54	74581	44
38	NPNa	m	190626	123006	58648	1512	57136	47	57131	46
39	SODIUM	m	147568	92126	32119	1134	30985	12	30985	12
40	CONTROL	f	243346	192482	90596	1930	88666	165	88635	162
41	SODIUM	m	138232	99202	8538	0	8538	29	8475	24
42	NPNa	m	159354	121324	6318	0	6318	31	6318	31
43	NP	m	237502	164502	78262	249	78013	52	78004	51
44	CONTROL	m	133908	59266	27967	0	27967	33	27904	28
45	NPNa	m	211804	131200	46366	2837	43529	83	43510	81
46	NP	f	176558	130686	62469	18	62451	14	62439	13
47	SODIUM	m	179888	142676	69672	467	69205	50	69205	50
69	SODIUM	m	222212	181762	88084	1893	86191	117	85918	99
